# Supplementary material for: Elucidating the Impact of High-Temperature Daqu on Base Baijiu of Sauce-Flavor Baijiu: From Key Aroma Compounds to Microbial Origins
Source: Foods. 2026 Mar 24;15(7):1124. doi: 10.3390/foods15071124 (PMC13073185; doi:10.3390/foods15071124)
Supplement: Supplementary file 1 [file foods-15-01124-s001.zip › Tables S1-S4.xlsx]

## Sheet: TableS1(RT of n-alkanes ）
Carbon count	Retention time
7	1.36
8	1.54
9	1.97
10	2.92
11	5.14
12	10.16
13	15.29
14	17.69
15	20.02
16	22.77
17	24.34
18	25.48
19	26.4
20	27.29
21	28.33
22	29.65
23	31.4
24	33.4
25	35.38
26	37.47
27	40.14

## Sheet: Table S2(Calculation of RI)
Compounds	Retention time	N（carbon number）	N（Retention time）	N+1（carbon number）	N+1（Retention time）	RI
1	5.00	10	2.92	11	5.14	1093.69
2	6.39	11	5.14	12	10.16	1124.9
3	8.70	11	5.14	12	10.16	1170.92
4	13.20	12	10.16	13	15.29	1259.26
5	13.91	12	10.16	13	15.29	1273.1
6	14.05	12	10.16	13	15.29	1275.83
7	14.61	12	10.16	13	15.29	1286.74
8	15.85	13	15.29	14	17.69	1323.33
9	15.92	13	15.29	14	17.69	1326.25
10	16.27	13	15.29	14	17.69	1340.83
11	16.40	13	15.29	14	17.69	1346.25
12	16.78	13	15.29	14	17.69	1362.08
13	16.84	13	15.29	14	17.69	1364.58
14	16.98	13	15.29	14	17.69	1370.42
15	17.50	13	15.29	14	17.69	1392.08
16	17.60	13	15.29	14	17.69	1396.25
17	17.70	14	17.69	15	20.02	1400.43
18	17.75	14	17.69	15	20.02	1402.58
19	17.89	14	17.69	15	20.02	1408.58
20	18.45	14	17.69	15	20.02	1432.62
21	18.98	14	17.69	15	20.02	1455.36
22	19.18	14	17.69	15	20.02	1463.95
23	19.24	14	17.69	15	20.02	1466.52
24	19.46	14	17.69	15	20.02	1475.97
25	19.95	14	17.69	15	20.02	1497
26	20.20	14	17.69	15	20.02	1507.73
27	20.83	15	20.02	16	22.77	1529.45
28	21.47	15	20.02	16	22.77	1552.73
29	21.58	15	20.02	16	22.77	1556.73
30	21.72	15	20.02	16	22.77	1561.82
31	21.96	15	20.02	16	22.77	1570.55
32	22.23	15	20.02	16	22.77	1580.36
34	22.49	15	20.02	16	22.77	1589.82
35	22.98	16	22.77	17	24.34	1613.38
36	23.16	16	22.77	17	24.34	1624.84
37	23.64	16	22.77	17	24.34	1655.41
38	23.49	16	22.77	17	24.34	1645.86
39	23.91	16	22.77	17	24.34	1672.61
40	24.03	16	22.77	17	24.34	1680.25
41	24.44	17	24.34	18	25.48	1708.77
42	24.80	17	24.34	18	25.48	1740.35
43	24.97	17	24.34	18	25.48	1755.26
44	25.79	18	25.48	19	26.4	1833.7
45	25.93	18	25.48	19	26.4	1848.91
46	25.99	18	25.48	19	26.4	1855.43
47	26.06	18	25.48	19	26.4	1863.04
48	26.19	18	25.48	19	26.4	1877.17
49	26.36	18	25.48	19	26.4	1895.65
50	26.54	19	26.4	20	27.29	1915.73
51	26.63	19	26.4	20	27.29	1925.84
52	26.42	19	26.4	20	27.29	1902.25
53	26.73	19	26.4	20	27.29	1937.08
54	26.83	19	26.4	20	27.29	1948.31
55	27.09	19	26.4	20	27.29	1977.53
56	27.15	19	26.4	20	27.29	1984.27
57	27.22	19	26.4	20	27.29	1992.13
58	27.27	19	26.4	20	27.29	1997.75
59	27.48	20	27.29	21	28.33	2018.27
61	27.52	20	27.29	21	28.33	2022.12
62	27.98	20	27.29	21	28.33	2066.35
63	28.12	20	27.29	21	28.33	2079.81
64	28.39	21	28.33	22	29.65	2104.55
65	28.85	21	28.33	22	29.65	2139.39
66	28.94	21	28.33	22	29.65	2146.21
68	29.93	22	29.65	23	31.4	2216
69	30.61	22	29.65	23	31.4	2254.86
70	30.69	22	29.65	23	31.4	2259.43
71	30.73	22	29.65	23	31.4	2261.71
72	30.97	22	29.65	23	31.4	2275.43
73	31.05	22	29.65	23	31.4	2280
74	31.11	22	29.65	23	31.4	2283.43
75	31.56	23	31.4	24	33.4	2308
76	32.29	23	31.4	24	33.4	2344.5
77	33.34	24	33.4	25	35.38	2396.97
78	33.64	24	33.4	25	35.38	2412.12
79	34.37	24	33.4	25	35.38	2448.99
80	34.66	24	33.4	25	35.38	2463.64
81	35.96	25	35.38	26	37.47	2527.75
82	36.06	25	35.38	26	37.47	2532.54
83	36.34	25	35.38	26	37.47	2545.93
84	36.67	25	35.38	26	37.47	2561.72
85	36.81	25	35.38	26	37.47	2568.42
86	38.82	26	37.47	27	40.14	2650.56
87	37.70	26	37.47	27	40.14	2608.61
88	38.04	26	37.47	27	40.14	2621.35
89	37.40	25	35.38	26	37.47	2596.65

## Sheet: TableS3(References)
References
s1	Zimmermann, M.; Schieberle, P., Important odorants of sweet bell pepper powder (Capsicum annuum cv. annuum): differences between samples of Hungarian and Morrocan origin, Eur. Food Res. Technol., 2000, 211, 3, 175-180, https://doi.org/10.1007/s002170050019 . [all data]
s2	Mebazaa, R.; Mahmoudi, A.; Fouchet, M.; Dos Santos, M.; Kamissoko, F.; Nafti, A.; Ben Cheikh, R.; Rega, B.; Camel, V., Characterization of volatile compounds in Tunisian fenugreek seeds, Food Chem., 2009, 115, 4, 1326-1336, https://doi.org/10.1016/j.foodchem.2009.01.066 . [all data]
s3	Jezussek, M.; Juliano, B.O.; Schieberle, P., Comparison of key aroma compounds in cooked brown rice varieties based on aroma extract dilution analysis, J. Agric. Food Chem., 2002, 50, 5, 1101-1105, https://doi.org/10.1021/jf0108720 . [all data]
s4	Kurose, K.; Okamura, D.; Yatagai, M., Composition of the essential oils from the leaves of nine Pinus species and the cones of three of Pinus species, Flavour Fragr. J., 2007, 22, 1, 10-20, https://doi.org/10.1002/ffj.1609 . [all data]
s5	Ott, A.; Fay, L.B.; Chaintreau, A., Determination and origin of the aroma impact compounds of yogurt flavor, J. Agric. Food Chem., 1997, 45, 3, 850-858, https://doi.org/10.1021/jf960508e . [all data]
s6	López, M.G.; Guzmán, G.R.; Dorantes, A.L., Solid-phase microextraction and gas chromatography-mass spectrometry of volatile compounds from avocado puree after microwave processing, J. Chromatogr. A, 2004, 1036, 1, 87-90, https://doi.org/10.1016/j.chroma.2004.03.020 . [all data]
s7	Lozano P.R.; Drake M.; Benitez D.; Cadwallader K.R., Instrumental and sensory characterization of heat-induced odorants in aseptically packaged soy milk, J. Agric. Food Chem., 2007, 55, 8, 3018-3026, https://doi.org/10.1021/jf0631225 . [all data]
s8	Frauendorfer, F.; Schieberle, P., Changes in key aroma compounds of criollo cocoa beans during roasting, J. Agric. Food Chem., 2008, 56, 21, 10244-10251, https://doi.org/10.1021/jf802098f . [all data]
s9	Guzman-Geronimo, R.; Lopez, M.G.; Dorantes-Alvarez, L., Microwave processing of avocado: volatile flavor profiling and olfactometry, Innvative Food Sci. Eng. Technol., 2008, 9, 501-506. [all data]
s10	Karagül-Yüceer, Y.; Cadwallader, K.R.; Drake, M.A., Volatile flavor components of stored nonfat dry milk, J. Agric. Food Chem., 2002, 50, 2, 305-312, https://doi.org/10.1021/jf010648a . [all data]
s11	Schwambach, S.L.; Peterson, D.G., Reduction of Stale Flavor Development in Low-Heat Skim Milk Powder via Epicatechin Addition, J. Agric. Food Chem., 2006, 54, 2, 502-508, https://doi.org/10.1021/jf0519764 . [all data]

## Sheet: TableS4(Identification result)
Number	RT	Compounds
V1	12.19	D-Limonene
V2	12.94	Dodecane
V3	13.26	1-Butanol, 3-methyl-
V4	13.96	Furan, 2-pentyl-
V5	14.09	Hexanoic acid, ethyl ester
V6	14.28	1-Butanol, 3-methyl-, propanoate
V7	14.6	3-Octanone
V8	14.65	1,3,5,7-Cyclooctatetraene
V9	14.95	Pyrazine, methyl-
V10	15.44	2-Octanone
V11	15.55	Ethyl 5-methylhexanoate
V12	16.27	Pyrazine, 2,5-dimethyl-
V13	16.4	Pyrazine, 2,6-dimethyl-
V14	16.58	Heptanoic acid, ethyl ester
V15	16.66	5-Hepten-2-one, 6-methyl-
V16	16.78	Pyrazine, 2,3-dimethyl-
V17	16.98	1-Hexanol
V18	17.24	Tridecane, 3-methyl-
V19	17.31	Dimethyl trisulfide
V20	17.51	Pyrazine, 2-ethyl-6-methyl-
V21	17.61	2-Nonanone
V22	17.71	Nonanal
V23	17.74	3-Octanol
V24	17.88	Pyrazine, trimethyl-
V25	18.1	6-Hepten-3-ol, 4-methyl-
V26	18.45	2-Octenal, (E)-
V27	18.59	Octanoic acid, ethyl ester
V28	18.77	Pyrazine, 2-ethyl-3,5-dimethyl-
V29	18.98	1-Octen-3-ol
V30	19.14	2,3-Dimethyl-5-ethylpyrazine
V31	19.2	Acetic acid
V32	19.46	Pyrazine, tetramethyl-
V33	19.52	Furfural
V34	19.97	1-Hexanol, 2-ethyl-
V35	20.53	2,3,5-Trimethyl-6-ethylpyrazine
V36	21.01	Benzaldehyde
V37	21.72	Linalool
V38	22.3	Propanoic acid, 2-methyl-
V39	22.49	2,3-Butanediol
V40	22.6	2-(2-Methylpropyl)-3,5,6-trimethylpyrazine
V41	22.8	2-Undecanone
V42	23.15	2-Octen-1-ol, (E)-
V43	23.27	Benzoic acid, methyl ester
V44	23.43	Diethyl diethylmalonate
V45	23.5	Decanoic acid, ethyl ester
V46	23.64	Benzeneacetaldehyde
V47	23.74	Acetophenone
V48	23.84	1-Nonanol
V49	23.97	2-Furanmethanol
V50	24.03	Butanoic acid, 3-methyl-
V51	24.8	Benzene, 1,2-dimethoxy-
V52	24.89	Naphthalene
V53	24.94	Benzene, 1,4-dimethoxy-
V54	25.12	Acetic acid, diethyl-
V55	25.43	Benzeneacetic acid, ethyl ester
V56	25.59	Pentanoic acid, 4-methyl-
V57	25.74	Acetic acid, 2-phenylethyl ester
V58	26	Hexanoic acid
V59	26.13	Furan, 3-phenyl-
V60	26.2	Guaiacol
V61	26.33	Benzyl alcohol
V62	26.38	Benzenepropanoic acid, ethyl ester
V63	26.63	Phenylethyl Alcohol
V64	26.83	Benzyl nitrile
V65	26.9	Benzeneacetaldehyde, α-(2-methylpropylidene)-
V66	27.1	1,2,3-Trimethoxybenzene
V67	27.23	Ethanone, 1-(1H-pyrrol-2-yl)-
V68	27.27	β-Ethylphenethyl alcohol
V69	27.52	Phenol
V70	27.8	1H-Pyrrole-2-carboxaldehyde
V71	27.83	Benzene, 4-ethenyl-1,2-dimethoxy-
V72	28.26	5-Methyl-2-phenyl-2-hexenal
V73	28.4	1,2,4-Trimethoxybenzene
V74	28.6	Pentadecanoic acid, ethyl ester
V75	28.94	Gamolenic acid
V76	29.81	Benzene, (1-pentylhexyl)-
V77	29.93	2-Methoxy-4-vinylphenol
V78	30.62	Hexadecanoic acid, ethyl ester
V79	30.69	Methyl anthranilate
V80	35.04	(E)-9-Octadecenoic acid ethyl ester
V81	35.96	Linoleic acid ethyl ester
V82	36.84	n-Hexadecanoic acid
V83	36.97	Vanillin
V84	37.69	2-Furanone, 4-phenyltetrahydro
V85	38.85	2-Phenyl-3-(2-furyl)-propenal
